# Supplementary material for: Dataset on the relationship between consumer satisfaction, brand attitude, brand preference and purchase intentions of dairy product: The case of the Laayoune-Sakia El Hamra region in Morocco
Source: Data Brief. 2020 Aug 13;32:106172. doi: 10.1016/j.dib.2020.106172 (PMC7452677; doi:10.1016/j.dib.2020.106172)
Supplement: Supplementary file 1 [file mmc1.xml]

<?xml version="1.0" encoding="utf-8" standalone="no"?>
<data>
  <datasets>
    <author>o.boubker@uiz.ac.ma;o.boubker@yahoo.com</author>
    <type>1</type>
    <dataset>
      <name>Raw data for modeling the impact of consumer satisfaction on attitude toward the brand, brand preference, and purchase intentions of dairy products.</name>
      <caption />
      <description>This data are collected via an online self-administered questionnaire from a sample of 195 Moroccan consumers of dairy products offered by the SAKIA brand. The questionnaire was self-administered via the Google Forms tool during the months of April 2020.

</description>
      <filetype>
        <name />
      </filetype>
      <filesize />
      <source>0</source>
      <sourcename>Original Data</sourcename>
      <access>
        <type>1</type>
        <name>Data available in data repository</name>
        <reponame>Mendeley Data</reponame>
        <PersistentId>10.17632 / nj9r2k8zp9.4</PersistentId>
        <deeplinkurl>https://data.mendeley.com/datasets/nj9r2k8zp9/4</deeplinkurl>
      </access>
    </dataset>
  </datasets>
</data>
